# Supplementary material for: Integrating Proteomics and Lipidomics for Evaluating the Risk of Breast Cancer Progression: A Pilot Study
Source: Biomedicines. 2023 Jun 22;11(7):1786. doi: 10.3390/biomedicines11071786 (PMC10376786; doi:10.3390/biomedicines11071786)
Supplement: Supplementary file 1 [file biomedicines-11-01786-s001.zip]

Archive with 5 entries (5 files):
- Supplementary S2.pdf
- Supplementary S3.pdf
- Supplementary S4.pdf
- Supplementary S5.pdf
- Supplementary1.xlsx
