# Supplementary material for: Integrating Proteomics and Lipidomics for Evaluating the Risk of Breast Cancer Progression: A Pilot Study
Source: Biomedicines. 2023 Jun 22;11(7):1786. doi: 10.3390/biomedicines11071786 (PMC10376786; doi:10.3390/biomedicines11071786)
Supplement: Supplementary file 1 [file biomedicines-11-01786-s001.zip › Supplementary1.xlsx]

## Sheet: Clinical data
Sample N	age	left or right breast	quadrant	length, cm	width, cm	multifocality	Histological type (1 - nonspecific ductal, 2 - lobular, 3 - nonspecific ductal-lobular, 4 - specific types	Grade, G	Total malignancy score (TMS)	Nottingham predictive index (NPI)	Number of metastases	Metastatic BC (1-yes, 0- no)	рТN	Stage	ER	ER,%	PR	PR,%	HER2	Ki-67	Molecular type
158	60	2	50.5	2.2	2	1	4	3	15	5.4	1	1	pT2N1a	2б	0	0	0	0	1	95	TNBC
161	47	2	50.4	2.8	0.7	1	3	2	13	4.4	1	1	pT1cN1а(sn)	2а	8	100	4	30	0	4	Luminal A
163	59	2	50.1	3.8	2	1	2	2	16	5.8	11	1	pT2N3а	3с	8	100	0	0	1	15	Luminal A
169	61	2	50.4	1.4	1.2	1	4	2	12	3.3	0	0	pT1cN0(sn)	1	0	0	0	0	0	16	TNBC
182	62	1	50.4	1.8	1.4	1	2	2	16	5.4	6	1	pT1cN2а	3а	7	100	7	80	0	4	Luminal A
185	59	2	50.5	3	1.8	1	1	2	15	4.6	2	1	pT2N1a	2б	8	100	0	0	0	15	Luminal A
186	57	1	50.5	2.4	1.6	1	1	2	15	4.5	3	1	pT2N1a	2б	7	90	2	1	0	16	Luminal A
188	35	2	50.1	2.1	1.7	1	1	2	13	3.4	0	0	рТ2N0	2а	7	95	7	90	0	22	Luminal B-
199	60	2	50.4	2.8	1.8	1	1	3	15	4.6	0	0	рТ2N0	2а	7	95	0	0	1	35	Luminal B-
203	57	2	50.2	1.7	1.5	1	1	3	16	4	0	0	pT1aN0	1	0	0	0	0	1	17	TNBC
208	54	2	50.3	2.4	2.2	1	1	3	15	4.5	0	0	рТ2N0(sn)	2а	8	100	0	0	0	30	Luminal B-
210	65	1	50.4	0.7	0.5	1	1	3	20	6.1	12	1	pT1bN3a	3с	0	0	0	0	0	95	TNBC
213	56	2	50.3	2.6	1.8	2	3	3	17	4.5	0	0	рТ2N0	2а	8	100	7	70	0	35	Luminal B-
216	63	1	50.2	3.1	1.7	1	3	2	13	3.6	0	0	рТ2N0(sn)	2а	8	100	8	100	0	13	Luminal A
220	44	1	50.5	2.9	1.9	1	3	3	17	5.6	3	1	рТ2N1а	2б	7	80	6	50	2	70	Luminal B-
231	56	1	50.3	2.7	2.2	1	3	2	14	4.5	1	1	pT2N1a	2б	7	80	2	1	1	25	Luminal B-
235	34	2	50.4	3.1	2	1	3	2	13	4.6	2	1	pT2N1a	2б	7	100	4	30	0	38	Luminal B-
240	63	2	50.4	1.3	1	1	2	2	15	3.3	0	0	рТ1сN0(sn)	1	8	100	0	0	0	28	Luminal B-
249	61	1	50.5	1.9	1.8	1	3	2	13	3.4	0	0	рТ1сN0(sn)	1	7	100	6	60	1	12	Luminal A
253	67	2	50.4	2.7	1.8	1	2	2	15	4.7	2	1	рТ2N1а	2б	8	100	0	0	0	28	Luminal B-
254	54	2	50.4	3.5	2.1	1	2	2	15	4.7	2	1	mpT2N1a	2б	8	100	2	1	0	9	Luminal A
259	50	1	50.4	1.4	1.3	1	1	3	18	6.3	5	1	pT1cN2а	3а	0	0	0	0	3	80	Her2+
269	66	1	50.1	2,1+1,1	2+1	2	3	3	16	4.4	0	0	pT2(m)N0	2а	7	90	7	95	0	50	Luminal B-
270	41	1	50.5	2.1	1.8	1	1	3	16	5.4	3	1	рТ2N1а	2б	8	100	4	10	1	47	Luminal B-
275	64	2	50.3	2.1	1.8	1	3	2	14	3.4	0	0	рТ1сN0(sn)	1	8	100	7	70	0	45	Luminal B-
276	67	2	50.5	2.2	1.7	1	2	1	9	2.4	0	0	рТ2N0(sn)	2а	8	100	8	100	0	10	Luminal A
283	50	2	50.4	1.7	1.6	1	2	1	10	2.3	0	0	рТ1сN0(sn)	1	7	100	7	100	0	6	Luminal A
284	52	1	50.1	1.5	1.4	1	1	3	16	4.3	0	0	рТ1сN0(sn)	1	6	70	2	1	3	80	Luminal B+
285	60	2	50.2	2	1.7	1	3	2	14	5.4	12	1	pT1cN3a	3с	8	100	8	80	1	11	Luminal A
289	77	1	50.3	7.5	7.5	1	4	3	17	5.5	0	0	pT3N0	2б	0	0	0	0	0	90	TNBC
290	61	1	50.4	2.1	1.8	1	3	2	12	3.4	0	0	рТ2N0(sn)	2а	8	100	8	100	0	14	Luminal A
291	51	2	50.2	1.9	1.9	1	4	3	14	4.4	0	0	yрТ1сN0(sn)	1	0	0	0	0	0	60	TNBC
296	47	1	50.5	1.2	0.8	1	3	2	12	3.4	0	0	рТ1сN0(sn)	1	8	100	8	90	0	16	Luminal A
297	62	2	50.4	2.1	1.7	1	3	2	12	4.4	1	1	рТ2N1а	2б	8	100	7	70	1	22	Luminal B-
298	61	2	50.4	3.5	2.5	1	3	2	16	3.7	0	0	рТ2N0(sn)	2а	8	100	6	60	1	22	Luminal B-
319	44	1	50.4	1.5	0.8	5	3	1	11	3.3	2	1	pT1c(m)N1a	2а	7	100	7	75	1	10	Luminal A
320	52	2	50.4	2.1	1.9	1	3	2	13	3.4	0	0	рТ2N0(sn)	2а	8	100	8	90	1	45	Luminal B-
321	67	1	50.5	1.9	1.6	1	3	2	15	5.4	8	1	pT1cN2a	3а	8	100	8	95	1	35	Luminal B-
326	51	2	50.1	1.7	1.3	2	3	2	12	4.3	1	1	pT1cN1a	2а	8	100	8	100	1	22	Luminal B-
336	53	2	50.4	0.7	0.5	1	3	1	7	2.2	0	0	рТ1сN0(sn)	1	8	100	7	70	1	4	Luminal A
340	57	1	50.2	3.1	2.2	1	3	2	15	4.6	1	1	pT2N1a	2б	8	100	2	1	1	15	Luminal A
345	42	1	50.4	3	1.7	1	3	2	15	4.6	3	1	pT2N1a	2б	8	100	8	100	1	15	Luminal A
349	31	2	50.4	4	2.3	1	1	2	17	5.8	11	1	ypT2N3a	3с	7	80	8	95	0	80	Luminal B-
350	58	2	50.4	1.2	1.1	1	3	2	15	5.2	4	1	рТ1сN2a	3а	8	95	7	75	0	35	Luminal B-
358	64	2	50.4	2	1.5	1	2	2	15	3.4	0	0	pT1cN0(sn)	1	8	100	8	100	1	10	Luminal A
368	56	2	50.4	1.2	1.1	1	2	2	15	3.2	0	0	pT1cN0	1	8	100	7	70	0	47	Luminal B-
370	52	2	50.4	1.9	1.7	2	3	2	16	4.4	1	1	pT1c(m)N1mi	1	8	100	8	100	1	35	Luminal B-
376	44	2	50.8	2.4	2.2	2	3	2	16	4.5	2	1	pT2(m)N1a(sn)	2б	8	100	8	100	1	22	Luminal B-
378	35	2	50.2	1.6	1.4	1	3	2	15	3.3	0	0	pT1cN0(sn)	1	8	100	6	60	0	28	Luminal B-
384	83	1	50.4	2.5	2.1	1	1	3	16	4.5	0	0	рТ2N0(sn)	2а	0	0	0	0	0	40	TNBC

## Sheet: Proteomic data
Sample N	Metastatic BC (1-yes, 0- no)	Number of metastases	Adipocyte plasma membrane-associated protein	Adiponectin	Afamin	Alpha-1-acid glycoprotein 1	Alpha-1-antichymotrypsin	Alpha-1-antitrypsin	Alpha-1B-glycoprotein_VAR_018369	Alpha-2-antiplasmin	Alpha-2-HS-glycoprotein	Alpha-2-macroglobulin	Antithrombin-III	Apolipoprotein A-I	Apolipoprotein A-II	Apolipoprotein B-100	Apolipoprotein C-I	Apolipoprotein C-II	Apolipoprotein C-III	Apolipoprotein C-IV	Apolipoprotein D	Apolipoprotein E	Apolipoprotein L1	Apolipoprotein M	Apolipoprotein(a)	Attractin	Beta-2-glycoprotein 1	Beta-Ala-His dipeptidase	Biotinidase	Carbonic anhydrase 1	Cathelicidin antimicrobial peptide	CD5 antigen-like	Ceruloplasmin	Cholinesterase	Clusterin	Coagulation factor V	Coagulation factor X	Coagulation factor XII	Complement C1q subcomponent subunit C	Complement C1r subcomponent-like protein	Complement C1s subcomponent	Complement C2	Complement C3	Complement component C9	Complement factor B	Complement factor H	Complement factor I	Cystatin-C	Fetuin-B
			LLEYDTVTR	IFYNQQNHYDGSTGK	DADPDTFFAK	NWGLSVYADKPETTK	EIGELYLPK	LSITGTYDLK	LETPDFQLFK	LGNQEPGGQTALK	FSVVYAK	AIGYLNTGYQR	DDLYVSDAFHK	ATEHLSTLSEK	EQLTPLIK	FPEVDVLTK	EWFSETFQK	TYLPAVDEK	GWVTDGFSSLK	ELLETVVNR	VLNQELR	LGPLVEQGR	VAQELEEK	AFLLTPR	TPAYYPNAGLIK	SVNNVVVR	ATVVYQGER	ALEQDLPVNIK	SHLIIAQVAK	VLDALQAIK	AIDGINQR	LVGGLHR	IYHSHIDAPK	YLTLNTESTR	ELDESLQVAER	SEAYNTFSER	TGIVSGFGR	EQPPSLTR	FNAVLTNPQGDYDTSTGK	VVVHPDYR	TNFDNDIALVR	HAFILQDTK	TGLQEVEVK	LSPIYNLVPVK	EELLPAQDIK	SSQESYAHGTK	VFSLQWGEVK	ALDFAVGEYNK	LVVLPFPK
158	1	1	4.22497	7.60363	8.9629	12.9069	11.3961	13.6039	11.4331	8.92926	5.66249	11.8765	13.216	15.2475	14.9635	6.87036	13.7419	11.8435	13.287	8.70044	9.92926	10.0293	8.65821	9.28771	0.145351	6.35491	10.1293	6.70874	6.2182	5.33985	3.64386	8.97011	10.4615	2.98185	10.1548	3.80426	6.5812	9.28656	10.5555	6.02126	9.36741	5.08746	12.2288	9.10852	10.7524	10.9694	8.02791	5.85549	4.64386
161	1	1	3.37156	6.18289	9.74735	13.1776	11.628	13.412	10.2348	9.58026	5.31651	11.0396	12.954	14.9815	14.6745	7.48382	12.9961	9.77808	12.2805	7.40514	9.25974	9.59152	8.94983	8.94251	2.10601	6.17493	10.2288	6.10119	6.39403	5.70044	3.38681	8.20212	10.5793	2.92979	10.1421	4.42291	6.61029	9.27961	9.67243	6.25927	8.45738	5.58797	12.2482	9.59339	11.1861	11.0498	8.13186	5.58646	4.05311
163	1	11	4.53294	4.04002	9.47978	12.8027	11.5167	13.6154	12.1877	9.36523	5.44128	10.944	13.0626	14.9882	14.6718	7.20457	13.222	11.4969	12.5639	7.25267	8.97441	9.39874	8.73132	8.78953	3.0635	6.57213	10.3049	5.93664	6.12928	5.71836	4.97957	8.2503	10.2935	2.79701	10.0417	2.73335	6.36457	9.09144	9.87191	5.86913	8.52356	3.02287	12.2213	9.33985	10.5507	10.4868	7.73132	5.62498	4.9542
169	0	0	3.66107	6.87036	9.2384	13.1147	11.9403	13.8138	11.6188	8.91737	5.69488	11.5507	13.6991	15.2895	14.768	7.29462	13.2622	11.2015	12.5018	6.8009	10.0196	9.89254	9.03892	9.09276	2.54597	6.34696	10.3106	7.33539	6.28355	8.11894	4.2555	8.1267	10.5981	2.95047	10.3934	4.3505	6.7211	9.59339	9.8986	6.00899	8.60918	5.71287	12.0984	9.31288	10.8842	10.5746	7.87652	5.55766	4.19771
182	1	6	3.72247	6.06609	9.43983	13.6039	12.0258	13.4704	12.3134	8.90539	6.1127	10.5507	11.3415	15.2269	14.9992	7.37504	13.6439	11.3247	12.7239	7.18488	9.51767	9.93148	9.4543	8.85643	3.20945	6.53838	10.2761	6.05745	6.07253	6.84549	3.7761	8.15987	10.6573	3.3978	10.3987	2.5097	6.94837	9.93958	9.61747	5.88996	8.51373	1.47282	12.6629	9.38909	11.1892	11.043	8.13443	5.36107	5.04876
185	1	2	3.58496	5.54998	9.00562	12.4755	11.3526	13.4318	10.9766	8.46964	5.44128	11.4278	12.043	14.5234	13.8138	7.21917	11.8017	9.72366	11.1196	4.59694	8.92333	8.89785	8.54496	7.88264	2.18745	6.00113	9.60641	4.87036	5.29094	6.21626	3.78712	8.05528	10.4305	2.68818	9.63844	2.87774	5.926	8.14211	9.53528	5.87529	8.15987	5.2891	12.043	9.31288	10.8017	10.2877	7.73132	4.96578	2.90014
186	1	3	3.38198	6.73471	9.17243	13.1807	11.5864	14.1317	10.3163	9.04849	6.16993	11.5793	12.5302	15.5326	14.7524	6.61102	13.2415	11.1954	12.77	7.81378	9.40088	9.39232	9.08215	8.82018	5.06178	6.24031	10.2288	6.76155	5.97384	7.64386	4.10014	8.24793	11.0967	2.92979	10.5018	1.89821	6.69975	9.70995	10.1293	6.67384	8.27146	5.83794	12.1908	8.97728	10.744	10.5887	7.81378	5.48543	5.01346
188	0	0	3.10601	7.03342	8.66178	12.7313	11.6325	13.768	11.5579	9.0348	5.2891	11.5289	13.5447	15.0319	14.412	6.59694	12.8679	10.0224	11.6662	6.0045	9.68825	9.29462	8.65642	8.67066	3.48349	5.92005	10.2467	6.17493	5.68229	4.66107	3.07639	8.74147	10.1098	2.17473	10.1163	3.66107	5.90207	8.42626	9.71253	6.14466	8.29002	5.32553	11.6707	9.40514	10.7013	10.2586	7.61471	5.3733	3.64962
199	0	0	4.2854	6.52748	9.30606	12.8376	11.6751	13.8918	11.697	9.18735	5.90689	11.628	13.6773	15.275	14.4576	8.19229	13.365	11.2497	12.6439	7.13443	9.49085	9.09408	8.46148	9.09408	2.01792	6.34696	10.2586	6.42206	6.2211	4.8125	3.76553	8.40301	10.3332	3.02768	10.2644	3.56986	6.50303	7.92184	9.95638	6.24413	8.87344	5.40429	12.0515	8.94983	10.6751	10.4305	7.92184	5.65535	3.94486
203	0	0	3.60881	7.07682	8.93811	13.8037	11.8669	13.9613	10.8765	9.09803	5.65964	11.2963	12.263	15.1357	14.4021	7.74819	13.2445	11.42	12.6393	7.07146	9.95565	9.80574	8.55842	9.16113	3.11353	6.25833	10.3387	6.21432	5.94486	6.2384	4.41616	9.30492	10.7142	2.88557	9.84549	2.58496	6.54535	9.43983	9.92333	6.23554	8.6865	5.45615	12.4755	9.91961	10.7482	10.6795	8.15228	5.48864	4.16591
208	0	0	2.96717	6.16189	9.10591	12.973	11.6325	13.7313	11.1261	9.15987	5.72656	10.4717	12.8228	15.0362	14.4831	7.44708	12.7773	10.6393	12.2819	6.46516	9.72877	9.45018	8.8009	9.12153	1.70266	5.75622	10.0307	6.44045	6.06932	8.62753	3.72792	7.66534	10.2288	2.61353	10.0967	3.32337	6.43129	8.75154	9.50084	5.76421	8.47776	5.2817	11.9979	8.79279	10.8918	10.1046	7.66178	5.29278	4.22497
210	1	12	3.76022	7.65105	8.81378	12.8946	11.7524	13.5922	11.4014	8.56033	5.90087	11.7752	13.2303	15.1927	14.6662	5.6453	13.3512	11.2076	12.5068	5.58346	9.87191	9.78709	8.82972	8.99577	3.0781	6.19967	9.93517	6.37243	6.2937	8.12928	4.15381	9.31515	10.7013	2.65764	10.0701	1.21101	6.42375	9.49085	9.68475	6.1375	8.52552	5.15583	12.0379	9.42312	10.9658	10.42	7.78464	5.43129	4.14975
213	0	0	4.33271	6.92481	9.37613	14.0276	12.3063	13.8823	11.9712	9.23122	6.29002	11.3853	13.6154	15.7615	15.2251	8.11894	13.5746	11.3934	13.0102	7.69349	10.3498	10.2644	9.6027	9.6101	2.40735	6.67101	9.7936	6.71425	6.64241	8.49386	4.62059	8.77149	10.9658	3.18587	10.6839	3.55275	6.69418	9.64926	10.1163	6.43212	8.82337	2.4815	12.7121	9.90313	11.4512	10.4512	8.61287	5.7252	4.45943
216	0	0	3.50653	5.98982	8.66711	12.8047	11.4409	12.8659	11.5887	8.79766	5.13545	10.4512	12.4729	14.6467	14.3615	6.67948	12.5675	10.8178	12.0154	7.07682	9.02098	9.15228	8.92481	8.34873	2.41954	6.1639	9.64295	6.17692	5.98071	9.14466	4.25927	7.33092	10.4969	3.14975	10.0084	-1.51457	6.37678	8.64386	9.44398	5.22882	8.17243	5.20359	12.0119	8.90388	10.9658	10.3049	7.72792	4.84046	3.45286
220	1	3	0.464668	5.37504	9.16742	12.9041	11.8396	13.412	11.3581	9.10983	5.96578	10.8727	12.7089	14.6154	14.3443	8.04439	12.7936	10.7524	12.0049	7.09276	9.6101	9.16239	8.95565	8.53138	2.85997	6.29829	9.72877	6.99435	5.26866	6.79442	4.6837	9.15228	10.42	3.01881	9.98726	0.66096	6.60214	9.46761	9.86031	6.32643	8.37069	5.62936	12.0583	9.17991	10.7185	10.3608	7.75822	4.9331	3.7761
231	1	1	4.4363	6.12515	9.16365	13.6662	12.2776	13.9792	12.0172	9.10198	5.72928	11.4383	13.1485	14.9012	1.99033	7.93074	13.2906	11.6188	12.8994	8.30834	9.32755	9.90689	9.25148	8.9263	4.11686	6.12309	10.2819	7.35755	6.24031	3.75489	4.33628	8.57743	11.0532	2.67582	10.2644	1.98482	6.75489	9.30378	9.83051	5.60881	8.55651	5.87529	12.7345	10.0014	11.2258	10.9549	8.43879	5.56529	4.74685
235	1	2	3.52982	6.88264	8.67243	13.5142	11.8746	13.9246	16.3267	9.04849	5.88387	11.2992	13.5805	14.9269	14.6382	7.79766	12.7482	10.0967	12.0102	6.15381	10.1293	9.3015	9.05528	9.08215	1.70487	6.14057	8.98584	6.29278	6.37764	6.42206	3.38612	9.40621	10.7185	2.99005	10.2288	-0.166503	6.38802	8.55075	9.78709	6.38284	8.60177	5.72656	11.9218	9.52748	10.6303	10.3163	7.77149	5.26303	4.48543
240	0	0	3.67807	5.75756	9.18239	13.4576	11.7228	13.7936	11.6165	9.54689	4.91169	10.7482	13.7628	14.9246	14.6662	7.43463	13.2637	11.7398	13.2963	8.08215	9.57743	9.68299	9.27146	8.7879	1.96162	6.30012	10.4357	7.14975	6.66249	5.82782	4.56072	8.19722	10.5018	2.72356	10.3934	4.9472	6.83289	9.81057	9.98014	6.61324	8.49586	5.92362	12.6981	9.47371	11.0735	10.7773	8.28309	5.76022	4.71699
249	0	0	2.31179	5.97842	9.17243	12.3608	11.2992	13.3443	13.5543	9.03892	4.95884	9.77232	12.932	14.6991	14.2061	7.64746	12.1293	10.7398	12.5483	6.45779	9.14338	9.22521	8.74819	8.41785	1.68706	6.2211	9.79198	6.62278	6.1179	5.52199	3.91648	7.77149	10.769	2.23726	10.0258	1.25068	6.56224	9.33874	9.60084	5.65392	8.22159	0.279063	11.7185	8.59059	10.6073	10.4357	7.5157	5.1375	4.84298
253	1	2	4.08321	5.45121	8.82018	13.2848	12.0293	13.7046	11.3134	8.8857	5.44294	11.0701	12.7013	15.2175	14.9837	6.72792	13.1155	10.584	12.3149	6.55152	9.94178	9.47573	9.18364	9.17493	2.17792	6.54689	9.98726	6.8392	6.29737	7.21917	3.27575	9.39767	10.973	3.29866	10.2288	3.46336	6.55228	9.6101	9.91588	6.18686	8.57932	5.50144	12.3332	9.59526	11.0396	10.8611	8.04985	5.61618	4.62059
254	1	2	4.45615	6.24413	9.49885	13.1588	12.0701	14.0319	11.3745	8.90087	5.42626	11.0566	12.6595	15.2714	2.11802	8.66178	13.4186	11.8198	13.0005	7.96	9.97298	9.83684	9.0954	8.91289	3.43162	6.49105	10.3934	6.13955	6.08534	6.89482	5.34696	8.35094	10.4305	2.75168	10.2819	3.16832	6.50859	9.07948	10.0566	6.43296	8.67772	5.81634	12.2848	9.42101	11.0154	10.7313	7.84549	6.61102	4.82528
259	1	5	3.04876	6.10119	8.633	12.7067	11.0634	13.392	11.0189	8.65642	5.76155	10.8803	13.0826	15.0847	14.7471	7.45121	13.1923	11.0464	12.42	7.15482	9.90087	9.23242	8.32193	8.70217	3.03826	5.92481	9.65374	6.7879	5.98071	5.92955	4.08321	8.62571	10.2288	2.30451	10.0835	2.70178	6.13443	9.25148	9.22279	6.11374	8.07146	5.50779	11.5507	8.92481	10.2877	10.1228	7.11374	4.87283	3.7761
269	0	0	4.35755	5.77873	9.27845	13.1745	11.7035	13.7834	11.3663	8.41151	4.53916	11.6991	12.5167	14.8188	13.9567	8.32418	12.9163	11.2228	12.9576	7.67948	9.3208	9.98726	8.74987	7.94251	1.80529	5.98868	10.3772	6.00787	5.69209	5.8936	3.73877	8.92926	10.4252	1.98914	9.96578	0.650765	6.34607	8.8933	9.95638	6.03892	8.46148	5.90929	12.0918	9.70217	10.888	10.7013	7.96867	6.3156	4.44956
270	1	3	3.44626	6.05745	9.5727	13.5447	11.6551	13.5627	11.8317	9.25974	5.80607	11.5387	13.2971	14.9269	14.7126	7.48382	12.8946	11.0258	12.3134	6.31198	9.24674	9.48079	9.13186	8.90689	0.917623	6.23554	10.1357	6.5691	6.1179	5.42291	4.20555	7.5812	10.6439	2.9607	10.0224	2.36519	6.6388	9.65195	9.76653	5.71836	8.36194	5.27053	12.0885	8.2854	10.9366	10.3332	7.70736	5.54689	4.66676
275	0	0	3.37156	6.33271	9.07414	13.0651	11.5216	13.3006	11.7628	8.86882	4.91409	10.8572	13.0634	14.6773	14.2213	7.76155	12.4602	10.6027	12.203	7.76155	9.00422	9.29462	8.52943	8.33985	1.88753	5.90569	9.67331	5.87036	5.70321	6.42878	4.33271	9.13955	10.4305	2.52607	9.8392	2.04264	6.30743	9.00562	9.544	5.49025	8.24079	5.2854	11.6595	9.12928	10.5459	10.3387	7.39661	5.59246	4.04002
276	0	0	4.24413	6.11582	8.90238	13.6039	11.7313	13.7834	11.3581	8.80574	5.99095	10.7398	12.744	15.1615	14.4736	8.01959	13.037	11.1228	12.8158	6.40939	9.73809	9.91588	8.9901	9.00282	1.63227	6.50462	10.1421	6.09592	6.23936	6.56453	4.71425	8.31515	10.8842	3.12267	10.1861	3.31107	6.47168	8.79442	10.2107	5.97269	8.78463	3.21368	12.1908	9.87728	11.1517	10.7185	8.21917	5.64097	4.71149
283	0	0	3.31615	7.57365	9.3015	13.1147	11.9926	14.3304	11.5265	9.08481	6.18289	10.8138	13.0111	15.4909	14.8775	7.9542	13.5204	10.8956	11.4717	7.03342	9.49185	8.97441	9.84392	9.61655	3.82782	6.37156	10.3498	6.82018	6.10014	7.58496	1.41954	8.12153	11.3498	2.55213	10.2644	0.835924	6.25833	9.87421	9.6591	6.13134	8.36851	5.75221	12.2892	9.44812	10.744	10.4512	7.98014	5.15583	5.8392
284	0	0	3.06091	6.03452	7.93074	12.4818	11.3907	13.5387	14.0847	8.44708	5.02901	11.5887	13.2608	15.0447	14.3853	6.50303	13.0276	10.3934	12.2378	5.59991	9.86805	9.60084	8.43671	8.96723	0.704872	6.0607	9.74987	5.85922	5.78921	5.90809	3.99095	9.2131	10.0668	3.17871	9.85175	1.92029	5.97728	7.46352	9.47269	5.53761	8.2503	5.19771	11.5216	9.25739	10.5216	10.2348	7.45121	4.96347	3.41007
285	1	12	3.62644	6.70044	9.37613	12.8228	11.5338	14.0951	12.6784	9.08879	5.5345	11.3078	13.043	15.8225	15.1357	7.91588	13.3786	10.8337	12.9766	6.74819	9.7936	10.0634	8.75822	9.30378	2.84197	6.48382	10.4252	7.32193	6.04221	6.94837	4.95652	8.41363	11.2877	2.85599	10.3163	-0.675765	6.56224	9.71853	9.66622	6.36019	8.56605	5.61765	12.1261	9.39874	10.8297	10.2644	7.74147	5.14771	6.03122
289	0	0	4.4363	7.33539	8.31967	13.7313	12.2091	14.1556	11.944	8.66534	5.74685	11.1799	13.4704	14.8942	14.1397	7.46352	12.9366	10.7356	11.8158	6.84549	9.52062	8.97728	8.90839	8.78627	3.37156	5.88142	10.0251	6.29921	5.4446	6.16993	4.19377	8.10066	10.697	2.14241	9.81458	0.646163	6.3443	8.41996	9.22279	5.98755	8.12153	5.39232	11.7099	10.0566	10.9944	10.2228	7.82972	5.51254	4.83036
290	0	0	4.10014	6.19771	9.12928	13.4704	11.7916	14.0102	13.0532	8.86573	6.26491	11.3691	13.2228	15.1357	14.4054	7.98868	13.4767	11.744	13.3853	8.32643	9.55075	10.1923	9.2384	9.01542	2.42895	6.38888	10.3106	6.45039	5.97957	7.24317	3.92125	9.27729	10.8178	2.88557	10.0768	2.62176	6.67243	8.93811	10.1098	6.18587	8.71596	5.65821	12.3636	9.74231	10.9873	10.9766	8.34873	6.05311	5.31832
291	0	0	3.73335	7.08746	9.2854	13.4186	11.6234	13.7834	12.6314	9.04439	5.40769	10.9979	13.4186	15.2805	14.6718	8.2384	13.3786	11.7855	12.9135	7.51964	9.91513	9.54303	9.36741	9.2703	5.62498	6.30104	10.1098	6.1819	5.97269	6.54381	4.88753	8.55075	10.7398	3.07468	10.0901	-0.701342	6.6858	9.42836	10.1421	5.79181	8.62753	5.60288	12.1389	9.36523	10.9293	10.3826	7.9571	5.57137	4.84046
296	0	0	4.3147	7.36194	9.12412	12.9088	11.8238	13.9658	13.6073	9.04439	5.91648	11.3049	12.9274	15.2769	15.049	7.7211	13.2363	10.9403	12.2348	6.51412	9.08481	10.0634	8.78463	9.10198	2.30012	6.20945	10.0901	6.05961	6.18982	8.20457	3.47249	10.3332	10.4147	2.41414	10.1737	3.31832	6.25267	8.84078	9.81858	5.6879	8.66889	5.76421	11.7545	9.54206	10.7228	10.5603	7.79442	5.52513	1.97393
297	1	1	4.4822	6.44377	9.11894	14.3163	12.3947	14.0659	11.8435	9.35755	6.03892	10.8572	12.8965	15.311	14.5265	8.73132	13.2652	11.6795	13.464	7.65464	9.48985	10.0084	9.35535	9.52062	1.35755	6.2724	10.584	6.89482	6.24413	7	5.5744	8.74147	11.0802	2.90497	10.3049	2.93829	6.98868	9.25621	9.93517	6.37591	8.7364	6.29278	12.6506	10.3049	11.3021	11.1923	8.66534	5.65392	3.21023
298	0	0	3.93546	6.06286	9.12283	13.3163	11.8258	13.9522	11.1163	8.73132	5.79442	11.5289	13.5864	14.9246	14.508	7.34873	12.9274	11.1325	12.2674	7.28077	9.38154	9.29232	9.3966	8.83763	2.26454	6.23649	9.93369	6.42459	5.86913	5.52356	4.14568	9.78218	10.769	3.16992	9.88111	3.33414	6.59694	7.90989	9.96073	6.12825	8.66889	5.36807	12.3021	9.69174	11.0701	10.7271	8.01681	5.64241	4.50779
319	1	2	3.78136	5.86295	9.69174	12.6662	11.744	14.0102	12.0668	9.03342	5.89845	10.4512	12.9504	15.1536	1.6132	8.17243	13.0735	11.4564	12.954	7.16993	9.94764	9.64476	9.0954	9.02929	2.52857	6.43796	9.95347	6.10538	6.35138	5.54535	5.2211	8.46964	10.7398	2.80219	10.0566	3.88899	6.48462	8.9542	9.65464	5.853	8.63844	5.40088	12.2167	9.18115	10.7895	10.7855	7.8392	5.30012	4.89724
320	0	0	3.10266	6.94837	9.00562	12.4318	11.7916	13.7834	12.2	8.9629	5.63372	10.9256	12.183	15.0889	14.5687	7.32643	12.8918	10.7895	12.3219	7.0607	9.65374	9.16616	8.89178	8.90839	0.757023	6.34784	9.68124	6.56377	6.43129	6.47411	3.42223	9.41363	10.944	2.14241	10.1611	2.95327	6.37851	9.43463	9.76487	5.96578	8.33316	5.42626	11.7855	9.02652	10.3772	10.0161	7.44294	5.0045	3.75489
321	1	8	4.51728	6.22689	9.544	13.5507	11.4589	13.6382	11.1325	8.93074	6.37417	11.2935	12.8621	15.1927	15.1946	8.40939	13.8965	12.664	14.0102	9.11894	9.38694	10.3276	9.42941	9.2738	4.54844	6.62205	10.4252	6.73471	6.72656	4.58797	5.57894	7.85487	10.8994	3.45286	10.6393	3.64962	7.14466	9.15735	9.98085	6.09487	8.80574	5.87897	12.6817	9.59339	10.9944	10.8017	8.58308	5.853	4.81506
326	1	1	4.07039	6.39146	9.00983	12.9819	11.7313	14.4153	11.6027	8.81698	5.69488	11.1357	12.7207	15.093	14.9293	7.68299	12.9041	10.4409	12.2107	6.56986	9.57743	9.17118	9.07012	9.26679	3.08661	6.26959	9.9542	7.65821	5.87774	6.08215	4.03122	8.26444	11.412	2.6565	10.2644	3.7241	6.85175	9.44087	10.0512	6.27705	8.74987	1.2031	12.3035	9.65285	10.9766	10.2877	7.78464	5.2891	5.68089
336	0	0	3.94017	6.16491	9.2854	13.3085	11.8842	13.9522	11.5957	9.11894	6.17692	10.9944	13.6991	15.3056	14.9293	6.90689	13.1349	11.1261	12.7419	6.73471	9.78545	9.79604	9.39124	9.26327	-0.78712	6.6453	10.4717	6.01123	6.15178	6.57365	4.27798	8.25267	10.7649	3.32697	10.2408	3.95884	6.81378	8.14466	9.93958	5.84172	8.69174	5.59991	12.5639	9.63118	10.6027	10.5934	8.0954	5.732	5.18785
340	1	1	3.66676	5.90569	9.91139	13.508	11.5675	13.7366	12.5191	9.41045	5.61765	12.3401	13.464	15.5356	15.3954	7.96867	13.8582	12.5018	14.5981	8.55267	8.2854	11.3163	8.79442	9.06205	2.11103	6.82655	10.4041	6.20945	6.37678	4.72792	4.77347	9.25503	10.4717	2.71589	10.1984	1.28096	6.68018	9.74062	10.1737	4.89482	9.05934	6.08746	12.3934	8.33316	11.0362	10.8017	8.0607	6.01569	1.62336
345	1	3	2.54597	6.74012	9.2854	12.9302	12.1752	14.5893	10.9513	9.00562	6.4545	11.3387	13.0843	15.3074	15.0102	6.91289	13.0189	10.4666	12.4318	6.53216	10.0105	9.60825	9.2131	9.42417	3.80219	6.41954	10.2348	6.42459	5.49346	6.43796	4.06609	8.98014	11.3853	2.59694	10.3718	3.67243	6.50064	9.76238	9.71768	6.32283	8.48583	5.93546	11.9658	9.69262	10.9513	10.4147	8.10591	5.42291	5.24982
349	1	11	3.49185	6.9542	9.02791	12.4576	11.3276	13.7366	11.3636	9.27729	5.79961	11.4067	13.4512	15.435	14.7731	7.21917	13.3021	10.8416	12.571	6.24413	9.62936	9.57554	9.03617	9.17118	5.0268	6.26679	10.0293	6.33092	6.2817	5.8679	4.70321	8.69174	10.2586	2.488	10.2348	2.0099	6.42459	8.77314	9.82575	5.97842	8.34873	5.24031	11.8198	8.96145	10.4357	10.1611	7.53138	5.29278	4.74685
350	1	4	3.07724	5.40939	9.32755	13.1253	11.7142	13.8188	11.5216	8.92926	5.35226	10.9944	13.1196	15.2895	14.6937	6.28448	13.0422	10.6211	11.8416	5.78529	9.31515	9.56891	8.67772	9.02514	1.56803	6.62205	9.02929	6.49506	6.11478	4.52356	4.12184	9.40195	10.6751	3.47897	9.93221	3.36247	6.27984	9.09935	10.0498	6.11998	8.80574	5.5157	12.1196	9.43045	10.9513	10.6662	8.06878	5.44791	2.05492
358	0	0	4.48543	6.42794	9.64746	13.3853	11.9996	14.0992	10.9766	8.94251	5.96463	11.0768	12.7207	15.4464	14.9703	9.03892	13.2007	11.0768	11.5957	6.5812	9.38802	9.68825	9.00843	8.5216	3.69488	6.54921	10.3219	6.57969	6.76155	4.81762	4.2555	7.59991	10.7814	3.22033	10.5167	4.27798	6.88874	8.94983	9.92704	6.08958	8.79279	6.29462	12.7628	9.7039	11.464	10.9403	8.66711	5.7211	5.67807
368	0	0	3.92125	6.30652	9.05528	13.5981	11.9801	13.5265	11.5216	9.01262	4.8125	10.8956	13.2578	15.1576	14.6439	8.04985	13.3028	11.8238	13.6039	8.21675	9.24198	10.043	8.94837	9.25974	1.86196	6.39917	10.2819	6.45943	6.28263	5.17592	5.07895	9.09408	10.3498	2.99458	10.0464	2.2794	6.74819	9.48382	9.68124	6.1334	8.68299	5.6837	12.4014	9.63934	11.0049	10.7607	8.13955	5.75756	3.90689
370	1	1	3.56071	7.18488	9.05121	12.9302	10.9256	13.2076	10.9766	8.62205	5.67666	10.8994	12.6393	14.9703	14.5864	6.2937	12.5946	10.3826	11.7936	4.79961	9.40833	8.86882	8.37069	9.13827	4.52982	6.06717	9.78463	6.08958	5.75355	6.49665	2.57894	8.92184	10.0035	2.18903	9.7151	2.19881	5.90328	8.3966	9.31967	5.4822	8.08481	4.94486	11.3745	8.70563	10.1548	9.95347	7.33092	5.30561	1.85889
376	1	2	2.52356	6.92481	9.33316	13.0301	12.0137	14.2023	11.8669	9.24436	5.87897	11.3987	13.4576	15.893	2.54131	7.00562	13.3021	10.7895	12.2747	6.51333	10.2046	9.92555	9.47877	9.03342	2.51854	6.36107	10.0967	7.43879	6.35138	6.51728	4.62936	8.95565	11.2107	2.96532	10.2408	3.37365	6.48623	9.83368	9.96434	6.13955	8.82655	5.67243	11.9658	9.48382	10.4615	10.3219	7.42206	5.06393	5.79051
378	0	0	3.63227	6.14364	9.27146	13.4512	11.6751	13.7207	16.049	8.82018	5.42291	11.043	12.5018	15.3954	0.794374	6.96578	13.169	11.3163	13.0818	6.62644	9.67596	9.24317	9.21189	9.42417	0.367371	6.08746	9.99435	6.98868	6.01123	6.08958	3.848	9.43879	10.6439	2.64847	9.98014	-3.71028	6.83289	8.87958	9.59059	5.89966	8.3837	5.40599	11.9801	9.32418	10.7566	10.42	7.49185	5.54535	3.59694
384	0	0	4.07039	7.24793	9.56415	13.5265	12.2497	14.1437	11.7313	8.82018	6.2384	11.7271	13.5627	15.3478	2.41837	7.14975	13.1954	11.5411	12.9873	6.36457	9.78136	9.73809	8.76487	9.29692	3.04614	6.57592	10.7977	6.63952	6.16993	5.20555	3.63227	8.08215	10.9513	3.03386	10.1923	4.2555	6.74147	8.23362	9.93811	6.14364	8.8009	5.82018	12.3304	9.90388	11.2167	10.9658	8.23362	6.04221	4.62644
[truncated: 40 more columns]

## Sheet: Lipidomic data_pos_mode
Sample N	Metastatic BC (1-yes, 0- no)	Number of metastases	CE(16:0)+NH4	CE(18:0)+NH4	CE(18:1)+NH4	CE(18:3)+NH4	CE(20:3)+NH4	CE(20:4)+NH4	CE(22:6)+NH4	Cer-NS(d18:1/24:1)+H	DG(18:1_18:1)+NH4	DG(18:1_18:2)+NH4	HexCer-NS(d18:1/22:0)+H	LPC(16:0)+H	LPC(16:0)+Na	LPC(16:1)+Na	LPC(18:0)+H	LPC(18:1)+H	LPC(18:1)+Na	LPC(18:2)+H	LPC(18:2)+Na	LPC(20:3)+H	LPC(20:3)+Na	LPC(20:4)+H	LPC(20:4)+Na	LPC(20:5)+H	LPC(22:6)+H	LPC(22:6)+Na	MGDG(16:1_22:2)+NH4-CO	OxLPC(18:1(OOO))+H	OxTG(16:0_16:0_18:3(OO))+NH4	OxTG(16:0_18:0_18:2(OH))+NH4	OxTG(16:0_18:0_18:3(OH))+NH4	OxTG(16:0_18:1_18:1(Ke))+NH4	OxTG(16:0_18:1_18:1(Ke,OH))+NH4	OxTG(16:0_18:1_18:1(OH))+NH4	OxTG(16:0_18:1_18:2(OH))+NH4	OxTG(16:0_18:1_18:2(OOH))+NH4	OxTG(16:0_18:2_18:1(Ke))+NH4	OxTG(16:0_18:2_18:2(OH))+NH4	OxTG(16:0_18:2_18:2(OOH))+NH4	OxTG(16:0_18:2_18:3(OO))+NH4	OxTG(16:1_18:1_18:2(Ke))+NH4	OxTG(16:1_18:1_18:3(OH))+NH4	OxTG(18:0_18:0_18:2(Ke,OH))+NH4	OxTG(18:0_18:0_18:3(OO))+NH4	OxTG(18:0_18:0_22:6(Ke))+NH4	OxTG(18:0_18:1_18:1(Ke))+NH4	OxTG(18:0_18:1_18:2(OH))+NH4
158	1	1	1.51076e+06	4.33365e+06	34000000	1.95882e+06	248243	12900000	1.81285e+06	538016	879510	1.42828e+06	275063	108000000	14100000	389501	54500000	14800000	2.23526e+06	21500000	3.36413e+06	1.64889e+06	321665	5.00812e+06	846658	629166	1.97703e+06	336983	1.05243e+06	59470.3	1.00367e+06	80224.7	2.43878e+06	355960	1.38225e+06	338450	2.19758e+06	4.39574e+06	572018	2.84832e+06	7.62012e+06	2.05466e+06	792386	778996	932259	671253	481665	313166	521523
161	1	1	1.94242e+06	3.73411e+06	24900000	1.21384e+06	2.79925e+06	12100000	3.12633e+06	375439	569586	718157	177908	65200000	9.72677e+06	210014	25400000	8.86536e+06	1.47714e+06	13200000	2.13591e+06	957969	250182	3.54761e+06	618993	780458	2.14873e+06	372965	900943	57327.2	534096	53140.4	1.78416e+06	315040	895033	266726	1.76321e+06	3.36857e+06	574332	1.69445e+06	4.07832e+06	822716	306338	703441	620025	386956	401247	240297	367869
163	1	11	1.29174e+06	4.04157e+06	37700000	1.12314e+06	1.80401e+06	6.18035e+06	1.40154e+06	674588	1.75038e+06	2.07247e+06	217149	127000000	17000000	540556	52800000	19600000	3.1174e+06	30100000	4.62402e+06	2.49586e+06	638878	4.85652e+06	817657	405474	2.41813e+06	436886	1.62217e+06	57967	743116	388113	3.69843e+06	1.15714e+06	1.21227e+06	568250	3.78413e+06	4.61904e+06	704224	3.20991e+06	5.37793e+06	1.059e+06	679128	638669	976275	728827	642764	577831	394432
169	0	0	2.1645e+06	3.53052e+06	31600000	1.42911e+06	2.07199e+06	14800000	2.97304e+06	369252	398046	705299	177045	84800000	11800000	271530	30300000	10600000	1.67447e+06	18300000	3.0814e+06	695094	165452	3.75527e+06	669888	574483	1.8633e+06	319455	794022	47186.6	596206	291428	266774	706308	1.88204e+06	268139	1.80132e+06	5.35481e+06	1.45442e+06	2.18785e+06	7.04634e+06	1.35561e+06	1.16569e+06	1.52958e+06	582408	309217	264996	223524	290404
182	1	6	1.58351e+06	3.86631e+06	26500000	1.59162e+06	1.08039e+06	12400000	2.16902e+06	517890	657495	890313	211837	129000000	16400000	488705	52700000	16400000	2.61587e+06	31100000	4.89667e+06	2.64307e+06	500087	6.24629e+06	1.05175e+06	743861	2.84147e+06	497785	1.19066e+06	85301.1	722619	145658	2.39939e+06	430512	1.27397e+06	339317	2.06616e+06	3.35414e+06	886213	2.59714e+06	4.68135e+06	1.2501e+06	590703	1.12273e+06	849010	519001	567171	432298	602485
185	1	2	2.57557e+06	3.69618e+06	30400000	1.06253e+06	1.78653e+06	12000000	820452	380012	548680	740579	189334	73900000	9.30238e+06	292833	40100000	10300000	1.85731e+06	16300000	2.68163e+06	1.37961e+06	334170	5.17172e+06	884298	227630	1.14487e+06	211412	1.20927e+06	28514.9	2.00627e+06	547921	4.18595e+06	1.44003e+06	3.33628e+06	615517	4.21366e+06	11000000	1.62685e+06	3.51349e+06	16900000	3.1605e+06	907823	1.32012e+06	2.31089e+06	1.0772e+06	347651	679515	260345
186	1	3	2.45889e+06	3.6197e+06	22400000	845828	519125	6.64396e+06	824485	398620	1.32163e+06	1.46856e+06	205755	117000000	15400000	380712	53200000	12400000	2.01396e+06	16000000	2.52717e+06	2.60984e+06	458319	4.93243e+06	851980	374891	1.93981e+06	329604	891510	54959.3	1999393	330417	3.58171e+06	911248	2.15122e+06	496392	3.30195e+06	7.06898e+06	1.64774e+06	3.38399e+06	9.04894e+06	2.11489e+06	734084	1.737e+06	1.44968e+06	824527	515703	575607	734407
188	0	0	2.2464e+06	2.98586e+06	22600000	1.92319e+06	1.94533e+06	15900000	2.31359e+06	326593	312337	462658	291638	74900000	11200000	261552	27800000	10500000	1.83739e+06	17500000	2.86303e+06	1.11072e+06	244177	4.15497e+06	714878	268672	1.49358e+06	265201	1.42871e+06	43719.2	416004	93343.2	327485	196994	759031	374665	1.9492e+06	2.96674e+06	571941	2.40892e+06	3.84015e+06	473086	648922	799249	350038	334747	359044	220094	350247
199	0	0	866710	3.87102e+06	37600000	971336	1.03296e+06	16500000	3.15355e+06	646624	598567	925310	405866	156000000	18800000	470669	55600000	20200000	3.15071e+06	33400000	5.33883e+06	1.60602e+06	380784	7.41414e+06	1.23613e+06	776448	3.30448e+06	561538	1.83437e+06	96600.8	270723	109809	2.79929e+06	340583	597559	470937	2.41707e+06	2.77416e+06	546554	2.52291e+06	3.14596e+06	344430	358305	277468	340266	248578	398565	226678	170327
203	0	0	1.63313e+06	4.18061e+06	27600000	1.34308e+06	2.02033e+06	14900000	2.19065e+06	440672	543720	716558	334105	104000000	14400000	343889	44800000	14400000	2.35721e+06	21500000	3.46903e+06	1.43301e+06	295330	5.12505e+06	849185	582745	2.01766e+06	340609	1.42995e+06	61947.1	428080	144071	379767	368465	1.05031e+06	434976	2.44146e+06	2.47515e+06	745310	2.80968e+06	3.17941e+06	655092	471137	901450	432430	256565	761383	366459	522352
208	0	0	1.02916e+06	4.13155e+06	35700000	1.28167e+06	843313	23200000	4.45107e+06	441979	562917	733808	207004	107000000	14500000	460595	37900000	15600000	2.56207e+06	24300000	3.89145e+06	1.22889e+06	353512	7.52441e+06	1.23602e+06	931209	3.39505e+06	559410	769382	88364.4	8007.75	59066.8	1.67635e+06	187305	249153	272514	1.39326e+06	1.05846e+06	318741	1.54802e+06	609920	286321	297164	450506	17632	15964.5	478516	193746	289202
210	1	12	2.07829e+06	3.63941e+06	23000000	1.42807e+06	1.79526e+06	16600000	1.96026e+06	368575	309468	456603	228558	73200000	10900000	231549	32400000	11000000	1.94096e+06	19800000	3.35903e+06	1.06641e+06	207277	4.07337e+06	702068	358986	1.25639e+06	224731	1.07587e+06	43336.2	156934	128603	1.79642e+06	376036	770810	269809	1.78378e+06	1.02524e+06	736778	1.7171e+06	1.66428e+06	763671	742945	921709	355827	332868	422947	255661	353043
213	0	0	2.6493e+06	3.34119e+06	28900000	1.20511e+06	1.05002e+06	19200000	1.41225e+06	435583	502111	885591	159591	83400000	10200000	316623	30400000	12600000	2.41237e+06	23600000	3.74499e+06	1.10348e+06	455586	9.87048e+06	1.65151e+06	200409	1.9187e+06	351522	831323	47613.7	470486	172487	313889	681119	1.39165e+06	223683	1.3947e+06	3.33255e+06	880475	2.08911e+06	5.09003e+06	1.44681e+06	372890	1.29798e+06	602649	550098	456311	224388	182790
216	0	0	1.83399e+06	4.11782e+06	26100000	1.36329e+06	2.19033e+06	7.4597e+06	735734	475706	1.01014e+06	799867	332301	81000000	11300000	314337	32000000	9.54361e+06	1.63738e+06	12600000	2.14584e+06	1.45791e+06	260593	3.32226e+06	574151	310132	731029	137364	662247	28005.1	1.19025e+06	1.51489e+06	3.05312e+06	2.32371e+06	2.16452e+06	345785	2.15225e+06	7.20674e+06	2.72782e+06	1.92244e+06	6.53418e+06	1.53589e+06	1.19584e+06	1.9386e+06	1.88138e+06	1.86808e+06	405441	646117	638537
220	1	3	2.05505e+06	4.03462e+06	32400000	1338549	1.43234e+06	19700000	1.32631e+06	437746	647948	799886	205790	114000000	15000000	435826	37500000	17500000	2.88832e+06	23100000	3.83248e+06	1.92836e+06	398045	11300000	1.89419e+06	441688	2.18874e+06	374665	1.0991e+06	65347.3	588959	421627	1.9563e+06	577735	4.18967e+06	288116	2.72448e+06	1.31607e+06	1.52029e+06	2.0865e+06	4.60126e+06	1.06542e+06	1.01637e+06	1.2225e+06	339193	588519	410092	312557	216185
231	1	1	1.53626e+06	3.56198e+06	30200000	691329	800459	5.82699e+06	1.06089e+06	497092	1.30011e+06	1.58049e+06	181814	108000000	12300000	344148	42100000	13400000	2.28857e+06	22500000	3.71162e+06	1.44823e+06	487589	4.64777e+06	810401	352434	2.07861e+06	375712	1.57217e+06	48290.4	2.3512e+06	243236	514005	1.80547e+06	1.99588e+06	551404	3.11322e+06	7.93139e+06	1.89147e+06	3.01594e+06	12500000	3.17016e+06	1.37643e+06	1.98759e+06	2.15885e+06	1.17304e+06	609701	741828	416391
235	1	2	2.39094e+06	3.49854e+06	24300000	1.02894e+06	917327	11100000	1.368e+06	370124	419506	583426	204670	77700000	11400000	263783	29700000	11400000	1.98493e+06	18600000	3.05624e+06	989664	208335	4.08959e+06	703030	389097	1.32326e+06	244563	1.49524e+06	42501.6	640368	152157	325961	390835	1.14751e+06	356878	1.99549e+06	3.44006e+06	732997	2.47216e+06	4.36944e+06	1.03127e+06	334887	1.043e+06	566793	439606	351118	268414	430898
240	0	0	1.75382e+06	2.86607e+06	21400000	274019	1.15054e+06	3.79814e+06	475965	424229	1.48352e+06	2.11492e+06	185622	120000000	15700000	546994	48300000	18300000	2.98022e+06	35500000	5.58185e+06	1.64458e+06	420446	5.51409e+06	943152	548063	2.55521e+06	472097	1.0436e+06	69343.8	2.02356e+06	207415	583763	684389	2.17567e+06	487166	3.25571e+06	6.31263e+06	931407	4.59041e+06	11100000	3.57364e+06	1.51644e+06	1.27266e+06	1.85086e+06	1.29296e+06	782466	714392	1.16505e+06
249	0	0	2.02296e+06	2.72565e+06	20000000	660454	1.37722e+06	7.28422e+06	972097	411372	742930	1.10331e+06	118010	79500000	11800000	241389	22400000	8.96899e+06	1.6042e+06	13200000	2.20185e+06	781478	179283	3.39166e+06	600376	288222	1.15255e+06	222723	809149	29265.9	386675	78586.7	325583	434952	734190	333431	2.01199e+06	1.68091e+06	647623	2.38015e+06	2.13438e+06	705782	476388	938858	215146	245919	660424	346590	628490
253	1	2	1.73716e+06	4.09212e+06	37200000	3.68379e+06	1.44261e+06	15900000	4.07195e+06	367892	429923	481408	223019	102000000	11900000	427819	43100000	17100000	2.91938e+06	24100000	3.87086e+06	1.90722e+06	643957	5.4068e+06	933623	1.31077e+06	2.86697e+06	516986	1.19415e+06	67857	400504	139613	1.28163e+06	487193	838027	195485	1.3265e+06	3.01335e+06	545962	1.01244e+06	2.79913e+06	468019	271526	537383	398412	333394	251332	173530	176493
254	1	2	1.55213e+06	3.89667e+06	34200000	807579	2.06562e+06	6.18051e+06	1.47605e+06	550459	697337	846128	446260	97400000	13700000	369252	44300000	12600000	2.08069e+06	23000000	3.75801e+06	1.21987e+06	265005	2.45153e+06	420286	653409	1.3689e+06	252036	976378	42829	569123	155763	2.9031e+06	538213	1.11153e+06	408146	2.85853e+06	2.74659e+06	869074	2.97636e+06	3.55292e+06	888120	654820	1.05349e+06	628525	388071	940404	506727	246331
259	1	5	1.68596e+06	3.64052e+06	26900000	1.4639e+06	2.74525e+06	11900000	3.10233e+06	430387	326054	472208	148726	99200000	14000000	325166	42700000	13900000	2.32115e+06	24600000	4.03214e+06	1.43543e+06	382399	3.64312e+06	637114	531020	2.32858e+06	433998	1.62483e+06	71694.7	270823	80037.2	1.72543e+06	303593	595424	249314	1.57877e+06	1.52597e+06	376643	1.91006e+06	2.07858e+06	487571	402730	579837	197599	202643	470584	199095	147614
269	0	0	1.77487e+06	3.14865e+06	23400000	862350	2.47039e+06	5.65049e+06	953997	376828	982600	966643	183330	66700000	10200000	399896	22500000	9.3426e+06	1.61332e+06	12500000	2.17526e+06	1.12418e+06	284209	2.87217e+06	514636	456004	1.29647e+06	251420	1.19788e+06	37456	639692	96982.7	237173	482730	791903	231314	1.61615e+06	2.24239e+06	583391	1.93144e+06	2.66574e+06	838595	496778	935641	376430	304519	943170	258852	164870
270	1	3	1.64267e+06	3.53167e+06	34400000	992364	967119	15700000	2.5088e+06	588180	606166	1.14651e+06	199933	106000000	14900000	405054	38800000	15100000	2.71013e+06	31000000	4.88459e+06	1.15135e+06	639665	7.82462e+06	1.33584e+06	1.18427e+06	3.79611e+06	591442	1.27942e+06	76461.7	616130	194602	312718	586850	1.19581e+06	305600	1.63097e+06	4.86454e+06	817531	2.28421e+06	7.00848e+06	1.32631e+06	587383	350137	744701	489760	736250	203133	290490
275	0	0	2.47973e+06	3.67908e+06	24300000	923621	1.81151e+06	6.47519e+06	1.52917e+06	277515	1.08902e+06	1.16317e+06	199792	62600000	8.41884e+06	248176	28300000	7.84829e+06	1.41143e+06	9.34157e+06	1.59667e+06	1.03627e+06	384380	2.43068e+06	430735	314536	1.62709e+06	292907	1.42399e+06	35685.9	548294	145884	1.52861e+06	502782	687424	215391	1.62845e+06	2.19413e+06	803141	1.78677e+06	3.45253e+06	1.01135e+06	552890	507481	419255	441795	595511	273296	191428
276	0	0	1.44692e+06	3.85715e+06	34200000	1.07119e+06	1.2772e+06	9.85278e+06	1.2177e+06	524859	929197	1.65879e+06	292543	96700000	14100000	318134	38000000	11600000	1.94929e+06	20000000	3.11156e+06	1.44593e+06	423605	4.88754e+06	862729	190970	1.6781e+06	296678	1.33768e+06	38218.4	956115	268327	467236	1.02518e+06	1.76365e+06	361623	2.23194e+06	4.91132e+06	914717	3.24494e+06	8.992e+06	2.81613e+06	685577	1.36401e+06	1.09327e+06	936137	594488	376905	300065
283	0	0	1.54343e+06	3.62995e+06	34700000	1.61221e+06	1.18643e+06	25400000	5.63443e+06	430734	244366	351804	177865	102000000	14300000	468734	35800000	13800000	2.18821e+06	24100000	3.87606e+06	1.39109e+06	364617	6.02396e+06	1.00477e+06	601199	2.9263e+06	493405	1.42756e+06	69095.2	155673	58969.8	1.31541e+06	241960	625611	229902	1.31541e+06	1.29627e+06	505427	1.39465e+06	1.69846e+06	417201	571023	623578	315945	307744	330727	153536	212714
284	0	0	911824	4.02094e+06	36200000	2.80689e+06	2.79195e+06	14900000	3.59521e+06	506072	394256	645183	570744	109000000	15000000	398182	53400000	15000000	2.5074e+06	25800000	4.19326e+06	1.27835e+06	248632	3.26369e+06	553998	661525	1.89888e+06	333117	1.12568e+06	67300.9	542982	140128	512721	412385	3.21502e+06	518316	2.8795e+06	1.21697e+06	720560	3.71597e+06	4.82426e+06	951293	714654	839396	722479	393967	609854	565549	227116
285	1	12	1.04174e+06	4.23552e+06	29700000	1.91084e+06	786756	18800000	1.52757e+06	452428	701926	880618	269896	98400000	13700000	476933	40000000	13500000	2.26845e+06	18700000	3.04768e+06	2.11872e+06	380857	6.71001e+06	1.14568e+06	438555	1.54821e+06	278608	1.83159e+06	47654.2	443414	115304	2.82827e+06	486909	926272	417096	2.53704e+06	2.65395e+06	824680	2.64631e+06	3.33483e+06	1.1391e+06	1.18749e+06	1.56342e+06	430461	273910	685028	319408	460094
289	0	0	1.78835e+06	4.18518e+06	35500000	1.00651e+06	1.16572e+06	16300000	1.22914e+06	547963	693872	820537	273814	97400000	11300000	261279	34600000	13600000	2.42107e+06	17000000	2.71546e+06	1.35255e+06	311069	6.60927e+06	1.08388e+06	195929	1.12675e+06	200619	3.64682e+06	31984.1	422862	424773	408143	1.09151e+06	1.30505e+06	480640	2.54126e+06	3.97773e+06	955187	2.67493e+06	4.80176e+06	682408	437066	820663	759889	502802	497723	425149	263720
290	0	0	1.0853e+06	3.89727e+06	33500000	461842	454320	5.79504e+06	573689	744435	2.35301e+06	3.16058e+06	223742	144000000	18100000	498181	63000000	19000000	3.15041e+06	31300000	4.73572e+06	1.91732e+06	584207	8.49577e+06	1.40705e+06	288773	2.52074e+06	421035	984632	57446	1.68944e+06	504763	756980	1.84654e+06	2.62896e+06	628425	4.4835e+06	7.51027e+06	1.59146e+06	4.83452e+06	13200000	3.84555e+06	1.32091e+06	1.53002e+06	2.09663e+06	1.37096e+06	1.02008e+06	913252	466439
291	0	0	1.00044e+06	4.08835e+06	39700000	1.33053e+06	750807	8.96453e+06	2.6511e+06	729326	1.11485e+06	1.63258e+06	253555	164000000	20100000	719867	91700000	23400000	3.52372e+06	38700000	5.98497e+06	2.00235e+06	733426	6.16169e+06	1.03921e+06	1.85697e+06	4.68389e+06	749568	1.25019e+06	94965.1	681338	320400	3.44869e+06	1.09775e+06	1.33396e+06	484071	3.69614e+06	3.80624e+06	822157	3.43447e+06	5.57585e+06	1.3916e+06	837455	940195	740845	488716	994692	476426	266217
296	0	0	908261	3.86721e+06	36700000	1.79426e+06	2.72608e+06	14200000	2.46845e+06	507834	412403	705944	430562	104000000	14200000	363551	37700000	15700000	2.48367e+06	28100000	4.16234e+06	1.38785e+06	254834	3.70931e+06	576950	436436	1.53626e+06	246754	1.90483e+06	51210.5	101105	116410	492478	387766	1.52761e+06	555281	3.00224e+06	686454	790277	3.47746e+06	341870	891227	536334	985064	237166	208798	661849	374190	553299
297	1	1	1.00979e+06	3.92813e+06	32400000	607980	766412	11200000	1.44986e+06	529801	949323	1.82442e+06	386856	102000000	13800000	369866	45100000	12400000	1.94256e+06	24700000	3.89384e+06	1.49566e+06	291961	5.69906e+06	983235	546756	2.21387e+06	380795	904395	59772.2	979043	138256	636142	610807	2.02128e+06	539012	3.16264e+06	4.6787e+06	1.16832e+06	4.92539e+06	8.4869e+06	439384	933178	1.65042e+06	846074	521902	657535	499357	686917
298	0	0	1.39191e+06	3.30755e+06	23800000	1.08398e+06	3.1095e+06	12000000	2.24135e+06	299530	844246	1.03209e+06	124586	58500000	8.9236e+06	279799	22900000	9.73782e+06	1.71902e+06	17100000	2.79089e+06	1.70045e+06	355462	4.88752e+06	853970	552909	2.14459e+06	362961	942557	62224.6	482794	81659.3	275073	240970	684194	356309	2.05246e+06	2.60584e+06	628677	2.33138e+06	3.17506e+06	830417	413720	618844	526342	319210	594992	335692	493189
319	1	2	1.36493e+06	3.5579e+06	24700000	633667	2.88938e+06	10300000	789917	371976	1.01997e+06	1.77758e+06	218681	101000000	14300000	368062	42400000	11900000	2.03625e+06	23600000	3.95116e+06	1.55726e+06	414272	6.02304e+06	1.04065e+06	381977	2.03056e+06	376771	800193	51159.4	1.07673e+06	102620	459226	496116	1.4008e+06	422707	2.52521e+06	5.32142e+06	901043	3.42975e+06	7.82291e+06	2.08457e+06	934426	565330	851565	660495	526291	301016	252824
320	0	0	1.6892e+06	3.54026e+06	32400000	1.08471e+06	1.76231e+06	12700000	2.02166e+06	469172	842021	1.44868e+06	282878	113000000	15800000	380562	43400000	14200000	2.41406e+06	23500000	3.69018e+06	1.61875e+06	455598	5.97785e+06	993147	630982	2.0591e+06	351497	1.49258e+06	48726.2	605059	235146	466200	820551	1.35353e+06	421080	2.58568e+06	4.28441e+06	709039	3.12017e+06	5.7255e+06	1.65773e+06	846806	1.29644e+06	562537	501011	555059	275836	195091
321	1	8	1.11042e+06	3.46078e+06	33200000	616379	423339	4.77149e+06	716649	829814	2.41903e+06	3.58198e+06	395995	106000000	14900000	326494	50100000	11900000	2.00561e+06	22200000	3.46166e+06	1.73553e+06	462601	4.25601e+06	712848	355163	1.84253e+06	327530	638287	46476.1	2.33438e+06	200352	571164	1.47811e+06	2.0063e+06	439664	2.63023e+06	6.24686e+06	1.84124e+06	3.79576e+06	12200000	3.97078e+06	1.52148e+06	605079	2.40669e+06	1.48037e+06	1.42681e+06	874338	587916
326	1	1	2.28843e+06	3.35222e+06	23500000	1.40241e+06	3.58652e+06	18200000	1.50239e+06	153147	300950	373511	122884	49800000	8.06541e+06	178771	17500000	5.34996e+06	976070	6.93951e+06	1.19342e+06	736762	175155	3.36332e+06	604906	171272	762826	139662	579862	22317.6	491620	61933.7	1.5177e+06	172352	640664	239148	1.53593e+06	3.27056e+06	417621	1.52505e+06	3.63839e+06	574772	518804	647078	478327	319528	299326	166809	239832
336	0	0	1.39101e+06	3.98879e+06	27900000	898401	2.46872e+06	19600000	3.23846e+06	449025	434592	817074	257735	117000000	15500000	315193	46000000	16000000	2.50029e+06	34800000	5.22749e+06	1.64573e+06	517326	9.28033e+06	1.45407e+06	762415	3.94836e+06	644012	1.72302e+06	106228	222864	80494.4	335354	290932	680864	359405	1.9417e+06	2.65792e+06	613623	2.28114e+06	3.11329e+06	418520	362773	431657	322788	249848	482743	203106	139357
340	1	1	774023	4.96596e+06	29100000	332010	1.41796e+06	3.99821e+06	450538	1.08217e+06	4.39213e+06	3.13438e+06	137625	144000000	17400000	801299	76100000	32400000	4.8565e+06	29500000	4.38605e+06	1.90102e+06	564059	12000000	1.91236e+06	768049	4.64867e+06	752990	507778	148516	2.07007e+06	368022	4.77458e+06	1.4657e+06	1.8713e+06	593479	3.50301e+06	8.66624e+06	1.66696e+06	3.93991e+06	11200000	3.2904e+06	1.26616e+06	1.85118e+06	2.33496e+06	1.63527e+06	1.79245e+06	1.00098e+06	535327
345	1	3	1.99285e+06	3.25318e+06	24000000	1.06118e+06	1.83614e+06	13500000	1.85522e+06	304714	533331	576077	147550	91100000	13100000	340737	25600000	11900000	2.08333e+06	18600000	3.05354e+06	871017	270171	5.65217e+06	938089	415591	1.7654e+06	311299	1.19303e+06	47983.7	562378	89516.1	2.0797e+06	333923	5.59654e+06	333674	1.86495e+06	4.63437e+06	567604	1.6062e+06	3.77886e+06	542459	613017	837633	590755	390317	296341	213718	299566
349	1	11	1.88308e+06	3.20573e+06	23500000	1.14226e+06	963679	13000000	1.54203e+06	369722	307063	533785	197772	78700000	11500000	242028	38500000	13300000	2.26702e+06	31000000	4.54602e+06	1.11471e+06	283815	4.47515e+06	685151	431136	1.35377e+06	224356	1.78644e+06	38744.6	247454	57473.7	276376	210556	515018	266519	1.5346e+06	1.94276e+06	433104	2.05173e+06	2.58686e+06	404562	369510	441264	260922	210478	390747	183742	280962
350	1	4	1.68921e+06	3.63767e+06	26200000	635156	1.96119e+06	9.26606e+06	1.31077e+06	339067	676442	697474	344466	75000000	11000000	263578	30000000	11100000	1.79188e+06	16500000	2.67842e+06	909516	197570	3.22625e+06	526076	503576	1.15406e+06	201070	1.12206e+06	36034.4	687615	120506	407592	336686	944391	426534	2.36499e+06	3.36434e+06	673955	2.88414e+06	4.54538e+06	1.05454e+06	745320	559820	921285	586125	586972	497462	360244
358	0	0	1.91206e+06	3.32222e+06	23300000	2.43305e+06	1.32152e+06	18200000	1.8865e+06	310681	390417	582962	174618	76900000	11100000	295328	32200000	9.63162e+06	1.74187e+06	17600000	2.93942e+06	1.53559e+06	328333	5.1532e+06	897333	397729	1.46492e+06	280179	1.08136e+06	40954.3	494444	65497	293476	229269	822600	304195	1.72318e+06	3.85612e+06	525655	2.21139e+06	4.78786e+06	611614	644812	787198	550858	347209	305285	205661	293925
368	0	0	1.12589e+06	4.22629e+06	38300000	662988	1.40378e+06	6.43482e+06	838980	988716	2.2425e+06	3.25571e+06	432245	134000000	17400000	544706	57400000	21000000	3.38504e+06	33100000	5.15569e+06	2.90195e+06	741366	8.00513e+06	1.33664e+06	535991	3.07469e+06	556600	708105	76134.1	1.82032e+06	310558	623842	1.35839e+06	2.33219e+06	411777	3.23705e+06	6.22568e+06	1.17321e+06	3.46238e+06	12200000	3.95382e+06	1.60877e+06	1.37165e+06	1.6166e+06	1279259	1.00112e+06	621037	529732
370	1	1	1.81406e+06	3.21415e+06	25900000	1.34976e+06	3.10591e+06	20700000	6.16234e+06	317263	171514	224766	246421	80300000	11700000	420658	32100000	13600000	2.27775e+06	23200000	3.92627e+06	901846	369847	5.54392e+06	942442	3.73748e+06	3.68764e+06	598293	1.52659e+06	89224.6	0	8759.02	423014	13142.5	411400	77590.5	355769	1.99151e+06	130524	407471	373430	0	184703	279003	15957.2	1151.84	305044	31990.5	55058.6
376	1	2	2.09276e+06	4.3425e+06	36000000	1.70999e+06	2.51562e+06	22300000	3.15693e+06	366965	443064	445394	319333	66000000	8.48717e+06	190213	21200000	9.65029e+06	1.78847e+06	12500000	2.00436e+06	1.06411e+06	412756	5.84613e+06	987985	242110	1.87435e+06	334482	1.02609e+06	42431.1	149223	158756	1.39851e+06	450338	1.72712e+06	216310	1.42392e+06	557564	466736	1.05754e+06	1.53151e+06	327367	283883	455090	258856	471600	431933	193048	211947
378	0	0	1.4736e+06	3.38272e+06	32800000	825841	957644	10800000	814768	366146	689767	1.06708e+06	214088	98300000	13500000	474070	48600000	22300000	3.57408e+06	44800000	6.89454e+06	3.01103e+06	492088	10300000	1.64999e+06	628404	2.38578e+06	408870	1.62433e+06	74413.2	301488	101804	372582	357162	661477	388466	2.25329e+06	2.70183e+06	641990	2.72101e+06	3.47971e+06	584194	513929	390914	436755	348464	589373	295278	219510
384	0	0	2.06646e+06	3.04848e+06	21300000	625875	1.73151e+06	17100000	2.09681e+06	334025	482602	877983	151501	73400000	11000000	222604	22600000	8.69644e+06	1.58162e+06	14400000	2.44004e+06	814909	199988	5.40587e+06	917771	486965	1.92328e+06	317570	1.02107e+06	50795.4	222943	39355.4	235330	149707	543679	219607	1.11776e+06	2.161e+06	368146	1.7314e+06	2.85735e+06	416096	482738	310918	221106	197971	351616	139219	221423
[truncated: 135 more columns]

## Sheet: Lipidomic data_neg_mode
Sample N	Metastatic BC (1-yes, 0- no)	Number of metastases	Cer-NS(d18:1/22:0)+HCO2	Cer-NS(d18:1/24:0)+HCO2	Cer-NS(d18:1/24:1)+HCO2	Cer-NS(d18:1/26:0)+HCO2	Cer-NS(d18:2/24:1)+HCO2	Cer-NS(d20:1/24:0)+HCO2	DMPE(16:0_18:2)-H	DMPE(18:1_22:5)-H	HexCer-NS(d18:1/22:0)+HCO2	HexCer-NS(d18:1/24:0)+HCO2	LPC(16:0)+HCO2	LPC(16:1)+HCO2	LPC(18:0)+HCO2	LPC(18:1)+HCO2	LPC(18:2)+HCO2	LPC(20:1)+HCO2	LPC(20:3)+HCO2	LPC(20:4)+HCO2	LPC(20:5)+HCO2	LPC(22:6)+HCO2	LPE(16:0)-H	LPE(18:0)-H	LPE(18:1)-H	LPE(18:2)-H	LPE(20:4)-H	LPE(22:4)-H	LPE(22:5)-H	LPE(22:6)-H	MMPE(20:2_22:6)-H	MMPE(22:4_22:4)-H	OxPC(16:0_18:1(Ke))+HCO2	OxPC(16:0_18:2(2O))+HCO2	OxPC(16:0_18:2(OH))+HCO2	OxPC(16:0_18:2(OOH))+HCO2	OxPC(16:0_18:3(OH))+HCO2	OxPC(16:0_18:3(OO))+HCO2	OxPC(16:0_20:2(Ke))+HCO2	OxPC(16:0_20:2(Ke,OH))+HCO2	OxPC(16:0_20:3(2O(1Cyc)))+HCO2	OxPC(16:0_20:3(2O))+HCO2	OxPC(16:0_20:3(Ke))+HCO2	OxPC(16:0_20:3(Ke,OH))+HCO2	OxPC(16:0_20:3(OH))+HCO2	OxPC(16:0_20:3(OO))+HCO2	OxPC(16:0_20:4(1O))+HCO2	OxPC(16:0_20:4(2O))+HCO2	OxPC(16:0_20:4(3O(2Cyc)))+HCO2
158	1	1	455946	2.29018e+06	852646	7278.53	94023.4	34250.1	1.45114e+06	142238	204469	292609	15800000	313445	8.31748e+06	2.43258e+06	3.26567e+06	59535.4	240519	847475	69400.9	351629	211239	16100000	369521	244252	14418.7	713162	72007.5	4422.31	1.46244e+06	940193	1.20103e+06	498711	104904	123175	61378.5	71214.7	88210.3	41394.6	80541.6	218360	440314	69280.3	667661	110982	155540	134888	77622.8
161	1	1	282370	1.40227e+06	594065	12600.5	66339.9	61849.9	1.32475e+06	180857	133464	182902	8.8392e+06	125274	3.66069e+06	1.40978e+06	1.85431e+06	32059.8	183684	549993	104536	332951	131392	9.33514e+06	97221.1	111978	9821.97	454590	101073	4802.66	1.29985e+06	821412	1.14474e+06	578778	73064.2	167822	76031.6	92239.1	82603.9	44885.2	107798	203966	475901	177785	459417	120515	367601	155646	375217
163	1	11	477133	2.2705e+06	996791	12207.7	149082	97800.7	1.8289e+06	238678	174971	237169	16900000	352635	7.34231e+06	3.00831e+06	3.93093e+06	59479.2	346639	707712	52650.2	343124	257301	15500000	455042	411760	10881.5	613699	63266.2	5202.65	1.1449e+06	835043	1.50108e+06	226791	148556	92081.4	62342.1	67738.2	160474	27026.4	66448.9	110792	647115	70970.6	795930	75794	363469	66352.4	211900
169	0	0	264629	1.34856e+06	655458	10153.5	94912.2	35381.2	1.58585e+06	194064	135936	217444	11900000	168228	4.53975e+06	1.77054e+06	2.57731e+06	50021.2	67443.9	581944	79874.9	270687	58365.9	12800000	204584	47698.2	3420.77	493834	83087.2	1117.87	1.30411e+06	833682	1.34141e+06	3.39413e+06	130878	505586	164300	280667	183340	103673	192500	61387.4	398380	135887	245567	49257.7	135903	287474	126409
182	1	6	475852	2.06309e+06	824581	11749.7	110435	62710.2	1.64784e+06	176706	165577	257229	17500000	334520	7.58023e+06	2.62724e+06	4.25759e+06	56404.5	402418	965472	67474.2	447833	198798	19200000	439169	259766	17508	841586	65350.6	6807.4	2.14853e+06	748254	2.26879e+06	969832	168459	303640	106829	168902	162214	77703.8	133334	410791	705235	166039	1.08844e+06	221872	38076.4	120522	183633
185	1	2	336584	1.53523e+06	534189	4915.44	83480.8	43431.9	1.36218e+06	102382	144271	158651	8.85991e+06	164773	5.26558e+06	1.47298e+06	1.92121e+06	42891.2	162629	695608	24407.8	148496	107803	8.6269e+06	210626	145027	7583.96	614692	29094.8	2504.65	749319	821752	2.65633e+06	1.18421e+06	108685	377016	121047	248923	106911	46378.5	260457	514110	1.63817e+06	384062	1.20967e+06	46378.5	1.29325e+06	271184	257121
186	1	3	361218	1.34335e+06	634274	7480.15	70060.1	31919.6	1.59433e+06	161264	161007	269603	14600000	234726	6.58674e+06	1.79439e+06	2.03416e+06	51794.1	278492	712241	37877.7	258000	205899	16400000	324498	123200	12000.4	619102	40288.4	4661.41	2.63433e+06	1.67165e+06	2.02239e+06	1.18779e+06	89551.8	603738	174324	455985	242818	152981	245363	774365	704991	225105	1.32683e+06	454921	483671	220793	240713
188	0	0	254430	1.34982e+06	486347	10496.5	64077.7	100563	1.48483e+06	179671	249172	324787	9.83733e+06	171812	3.55594e+06	1.61144e+06	2.4251e+06	36335.4	172788	653008	25740	234656	162801	11500000	248505	217903	14243.4	602533	33020.3	5207.2	1.39262e+06	766735	1.91626e+06	718063	86004.3	88814.4	60189.1	40079.5	101606	42327.9	91314.3	288536	711057	211067	902458	121280	223041	541148	44712.9
199	0	0	497948	2.4065e+06	1.082e+06	20653.9	158908	94386	2.07432e+06	214689	312357	466499	18900000	298127	7.29897e+06	2.89366e+06	4.20896e+06	71260.9	248382	1.06187e+06	70156.3	484315	381704	23100000	444861	371563	31478.4	1.015e+06	79405.9	13345.4	1.66157e+06	776153	1.50655e+06	178563	129508	74496.7	41072.3	45313.6	67570.5	18010.8	42958.9	96880.7	500432	98383.7	608636	58774.5	166006	148246	251429
203	0	0	347636	1.76082e+06	761841	8039.68	108764	46608.3	1.76871e+06	196224	254425	381458	12300000	225886	5.48971e+06	2.02101e+06	2.67196e+06	54576.3	189273	716285	77188	286773	186360	14700000	311014	240504	17144.9	656473	74361.4	6249.57	1.43369e+06	916936	2.02035e+06	503887	121521	194088	49656.4	89978.9	113775	45243.7	111287	223263	652809	159804	880521	142321	506771	110344	66243.6
208	0	0	274678	1.13962e+06	653705	10943.4	94195.9	50992.6	1.70024e+06	196333	161912	265767	13600000	294639	5.14945e+06	2.35381e+06	3.14458e+06	62993.3	207362	1.11473e+06	122903	502932	257677	16300000	435248	240889	28590.1	1.03451e+06	144750	11435.5	1.9765e+06	1.23171e+06	740044	22455.4	108186	41114.7	22387	36426	48257.1	6744.09	21414	28276.8	455750	87206.7	274617	27987.5	360830	26255.3	150515
210	1	12	343161	1.54483e+06	531378	4415.1	73746.3	43216.9	1.78159e+06	210287	190223	237729	8.45275e+06	129283	4.14891e+06	1.53007e+06	2.44418e+06	34941.1	128681	561750	28917.4	173190	138773	10100000	180407	188815	12953.7	510820	36889.2	3560.63	1.35207e+06	920736	1.73104e+06	790575	111344	284786	79648.2	206025	72683.6	46837.5	102995	250030	574818	100494	658466	141666	171953	76791.5	73670
213	0	0	325729	1.59729e+06	622975	5003.6	89920.8	47032.6	1.52906e+06	127048	129463	171106	9.71336e+06	186325	3.9502e+06	1.76771e+06	2.88868e+06	28737.8	174984	1.39147e+06	23637.4	286794	125097	9.99213e+06	259717	199114	11835.8	1.28438e+06	34190.7	3774.86	1.33024e+06	1.06833e+06	1.41047e+06	636220	137256	206875	58420.9	162725	194306	43883	190167	186195	1.27075e+06	204502	417440	129768	931131	144329	188658
216	0	0	583036	2.42705e+06	999393	13852.2	128113	75009.3	1.85589e+06	181718	312183	462251	15600000	289680	6.75396e+06	2.24016e+06	2.62409e+06	50349.8	412295	983185	63478.6	263555	232758	18200000	388916	284224	28656.6	908393	60377	6734.92	2.01787e+06	1.40202e+06	1.57092e+06	247617	144872	297802	83216.4	268609	146119	54845.8	113088	185113	610903	153141	1.01106e+06	82568.4	197719	164273	75611.1
220	1	3	289492	1.39343e+06	657171	8231.48	107297	46495.4	1.35574e+06	95760.5	144526	187759	12300000	231016	4.19923e+06	2.18548e+06	2.54977e+06	35750.2	265436	1.27177e+06	28607.1	235514	89846.9	15600000	347293	60352.1	8050.96	1.26949e+06	30392.3	1298.44	1.81e+06	1.25524e+06	1.0493e+06	1.73753e+06	84061.6	282268	104556	164751	66851.8	83772.8	204206	68344	675049	198869	617293	69216.1	229290	506444	170544
231	1	1	397009	1.67176e+06	769035	7741.48	116777	54964	1.66534e+06	192301	146223	217259	12500000	191420	5.3405e+06	1.87792e+06	2.70036e+06	38661.4	193165	603783	41573	297507	269803	13300000	295994	318072	9641.9	604311	54634.6	3965.28	883816	664173	2.39694e+06	908683	127149	86235.8	87325.7	53885.8	217956	34846.2	130000	380900	968151	238963	1.0627e+06	128972	643282	189259	135062
235	1	2	346973	1.47006e+06	638826	8726.22	99092.8	44542.4	1.76086e+06	140167	183252	222809	9.1893e+06	144905	3.79639e+06	1.63383e+06	2.31196e+06	39557.5	113257	562898	36344	191037	141141	12000000	242157	168369	13273.8	592963	47264	3895.77	1.18192e+06	610291	1.93125e+06	709765	111332	302339	84082.3	105253	124342	50951.1	118943	259253	536119	173935	556614	33353.3	156496	101609	120792
240	0	0	433699	1.63965e+06	830630	8615.73	123070	38445.1	2.20138e+06	172762	160685	227494	15400000	334653	5.921e+06	2.75299e+06	4.50919e+06	57683.1	279923	800017	40379.1	386628	363415	20100000	532916	516066	21226.2	818576	62398.8	9065.59	1.05192e+06	494864	2.32463e+06	671863	141329	198763	50798.8	102647	103262	43833.7	86259.7	261184	538135	145180	904533	128401	149063	118542	112456
249	0	0	295979	1.02549e+06	621809	4228.1	104536	29486.4	2.04043e+06	133387	103909	123907	9.23055e+06	128246	2.75827e+06	1.24782e+06	1.56975e+06	32576.1	87686	454176	28731.6	162439	197488	12400000	219830	182583	11690.1	487945	39169	3623.75	1.55835e+06	987701	1.15043e+06	173047	109208	94593.2	60956.3	73865.3	60627.9	19147.6	56463.5	101132	516993	67761	479758	63232.4	381850	36467.1	196529
253	1	2	246901	1.1528e+06	515876	3610.41	74271.1	41010.5	1.56547e+06	181205	186798	274611	12200000	267602	5.35728e+06	2.44865e+06	2.94707e+06	58450.2	252223	744985	101494	419640	230769	15000000	388350	207336	10395.8	751052	204637	5836.49	761425	694112	1.26043e+06	459236	72604.7	169859	73701.3	226365	61261.9	12294.9	155663	254355	747169	107997	515512	13455.9	425523	53029.5	361221
254	1	2	543660	2.30081e+06	893776	13535.9	125878	73179.6	2.43427e+06	233057	367967	553156	10800000	212823	5.22101e+06	1.65838e+06	2.68602e+06	42040.9	140707	317521	82695.1	186347	249690	14500000	324913	345231	11725.2	344891	106844	5770.27	1.80618e+06	922290	2.29007e+06	497528	198849	297825	75085.5	161889	76773.2	45610.5	89471.8	225753	399423	87436.7	828089	140704	118299	47018.7	264196
259	1	5	359194	1.56406e+06	749427	5256.91	117560	41391.4	2.11403e+06	250756	146479	211222	11400000	178292	5.1008e+06	1.92444e+06	2.98482e+06	38208.6	200994	489908	56343.1	334873	209516	15500000	292433	318867	14828.3	515367	69449	5357.75	1.62078e+06	917682	1.65939e+06	338027	126272	115616	66501.6	61066.1	89403.2	27593	54060.5	93790.6	447181	83084	771993	85015.4	381661	53899.8	205350
269	0	0	297227	1.11662e+06	630706	6271.74	87157.2	33379	1.94421e+06	172761	174737	224376	8.35934e+06	246245	3.04746e+06	1.40034e+06	1.63928e+06	35020.9	182657	419034	64078.6	207770	182250	11500000	410909	195358	11032.9	452151	83072.2	4450.67	1.1881e+06	669614	960351	279142	80941.5	76961.6	74069.7	92133.3	84729.1	32486.1	65073.8	154000	372686	97340	581953	99021.6	133359	56507.2	234699
270	1	3	358452	1.75929e+06	875204	11222.9	119367	55254.1	1.85175e+06	207740	165262	220047	12100000	237281	4.76728e+06	2.02381e+06	3.7524e+06	65842	178287	1.09571e+06	158933	505110	206511	12800000	368192	331839	15318.2	1.04969e+06	185739	9054.9	1.23969e+06	1.01052e+06	1.23611e+06	342157	118801	65645.5	44126.3	42195.4	128276	19048.7	78301.7	74186.2	897947	93105.5	519433	60586.1	176665	195728	53022.6
275	0	0	163989	669237	370724	2994.75	53455.5	30543.8	1.30653e+06	153180	160458	233640	6.46369e+06	110039	3.30203e+06	921347	993726	25347.3	115461	283942	41061.8	201677	109681	7.20233e+06	194106	71188.5	4471.53	284907	49375.4	2090.74	443709	508229	630082	126929	58703.6	54154.2	35038	39081.9	100164	15167.7	38512	107127	433154	57323.1	377170	43717.5	80574.5	81058.6	131653
276	0	0	466114	1.96279e+06	779160	5795.34	113461	53175.4	1.83205e+06	151758	241904	299355	10900000	179255	4.60068e+06	1.46204e+06	2.2835e+06	33738.5	164830	635939	21719.5	213414	204268	13500000	266534	226840	9561.41	651573	31521.4	3158.74	1.08769e+06	873792	1.60639e+06	399598	141666	160941	45226.5	117775	54210.9	37860.3	121885	205228	983280	119847	725499	115173	193535	244486	225251
283	0	0	309825	1.46186e+06	681612	8202.83	95188.9	42141.2	1.96175e+06	226011	151861	228777	12800000	286576	4.74572e+06	1.99422e+06	2.90662e+06	55122	213554	819597	56566.5	420316	183205	15900000	433766	224320	20076.2	814208	28134.8	8971.96	1.73942e+06	1.42637e+06	2.27789e+06	289005	121167	220099	75608.5	264448	135622	51578.5	126381	177137	888950	224493	994028	88154.6	646730	232243	147991
284	0	0	442506	2.12462e+06	880029	12157.6	116302	62223.5	2.02124e+06	244096	439891	642325	14100000	245583	6.8886e+06	2.324e+06	3.39476e+06	49043.2	151802	482553	69528.4	296604	237273	15800000	339204	345502	24365.4	437262	69686.5	10633.5	2.72041e+06	699851	3.14152e+06	540071	183573	272604	87883.8	223653	143281	54555.7	97211.5	270463	693860	161606	1.18209e+06	159552	218555	166033	323319
285	1	12	390533	1.74692e+06	661750	9310.48	80684.9	48679.8	1.60101e+06	139692	210096	291563	12900000	301330	5.06111e+06	2.01646e+06	2.35877e+06	42648.8	338378	983524	38400.8	223174	226304	14300000	387642	315250	36834.7	838505	52367.1	9401.73	2.40937e+06	1.34784e+06	1.71538e+06	324172	128269	55560.2	52948.5	127524	134429	51009.7	128829	120688	1.09701e+06	208566	1.20987e+06	56477	719243	263739	532354
289	0	0	351166	1.43701e+06	780502	5490.98	141440	41847.4	1.61157e+06	166140	213757	264678	11400000	145236	4.38816e+06	1.91147e+06	2.07755e+06	43124.8	138557	913801	22004.8	164616	175063	13400000	213472	241467	15126.8	865471	31188.8	3211.43	1.29511e+06	1.01685e+06	2.68695e+06	497683	111504	176261	68877.6	207839	117162	26621.3	235205	199697	1.63188e+06	346782	1.13442e+06	81469	1.18479e+06	121444	192607
290	0	0	675124	2.88074e+06	1.34796e+06	9073.28	168847	72574.1	1.99208e+06	200934	180078	226012	19300000	335815	8.86727e+06	3.09093e+06	4.13549e+06	64390	308861	1.27376e+06	35429.8	375626	316196	21800000	472731	470242	22484.3	1.16149e+06	51791.3	6489.03	1.72381e+06	1.37769e+06	1.73968e+06	257685	167304	148993	94631.7	157588	189367	42211.9	143056	171093	1.20969e+06	153593	859851	130271	252054	59925.2	85939.8
291	0	0	538589	2.45573e+06	1.14204e+06	11261.4	146610	74805.5	1.92876e+06	289498	201682	291261	20600000	483721	11800000	3.39881e+06	4.8828e+06	107394	253825	862471	243369	646733	292630	22500000	626170	454016	17628	778667	254615	8548.32	1.15978e+06	994946	1.76008e+06	176421	205949	81681.8	66956	95249.7	148832	25854	74408.5	87543.7	839177	58591.9	713605	73465.9	164926	150861	216215
296	0	0	412912	1.90904e+06	780981	9163.2	127104	52782.9	1.88713e+06	190994	340419	519925	13600000	271137	5.23028e+06	2.42898e+06	3.89301e+06	50376	182867	560738	35243.2	236196	317751	14800000	360789	432252	27267.5	476445	43514	9814.16	1.28344e+06	672436	2.32785e+06	61815.4	143844	150918	72470.8	130381	88627.7	20374.1	47058.2	85825.7	610277	99470	956056	83479.1	430939	39909	229597
297	1	1	455706	1.77867e+06	903618	7940.53	139264	40125.2	1.78133e+06	179277	276424	434459	14200000	250479	6.1174e+06	1.94544e+06	3.35732e+06	42467.1	175262	862231	54893.4	323233	209251	14900000	317412	359997	30950.9	722187	65027.4	10259.2	1.46817e+06	1.00697e+06	1.60919e+06	454992	170856	228140	69187.7	158898	48222.8	40127.1	89024.6	110368	532370	135438	635802	123371	37883	32825.8	339269
298	0	0	201881	969561	445148	7223.77	60438	32271.8	1.17087e+06	146041	95964	164678	8.5726e+06	190126	3.53191e+06	1.66394e+06	2.4253e+06	28728.9	252491	802523	30969	344388	157946	8.834e+06	230241	213749	18197.5	650454	66809	9560.36	1.33589e+06	860544	1.07483e+06	71652.7	91278.9	85124.1	37772.7	64285.6	64380.2	19794.4	45235.4	83641.2	486915	106580	616034	75057.8	109495	85632	226471
319	1	2	395922	1.72892e+06	645916	5500.22	82810.1	39538.7	2.18512e+06	183222	178521	247286	11200000	206059	5.16968e+06	1.4925e+06	2.76043e+06	41180.8	259470	790145	30818.5	286991	203993	15500000	343985	399363	22451.4	881536	53756.5	8843.31	1.28239e+06	1.04443e+06	1.06256e+06	209448	98572.2	53665.6	34825.7	34395.1	62826.3	17424.5	40095.7	83563.9	460565	78284	542499	52692	394940	55790.8	230221
320	0	0	334906	1.47751e+06	645014	4946.97	98882.8	44913.3	1.59966e+06	184772	213034	260913	14700000	269472	6.12558e+06	2.07856e+06	3.22734e+06	61260.9	198705	914894	42164.1	325903	276197	13600000	330186	279471	13561.4	795406	50390.2	4786.13	1.2684e+06	932574	1.32319e+06	220534	134343	20617	67312.8	81148.6	138924	26049.8	90358.4	110862	789350	128852	602778	82808.9	158647	32672.4	49312.9
321	1	8	913159	3.57291e+06	1.43249e+06	8368.5	186755	65856.3	1.91486e+06	212552	287097	409169	13200000	218489	6.47597e+06	1.75303e+06	2.77595e+06	40117.4	240852	628260	46265.7	282623	245837	11300000	264159	400086	13068.6	525771	52596.5	5744.9	1.31674e+06	1.02072e+06	1.92037e+06	663505	144492	71992.8	58356.9	48015.9	181953	24251.1	79958.1	272315	875660	103936	854405	73113.2	541451	393104	305649
326	1	1	127553	573086	240699	2849.53	39244.4	25459.4	1.25453e+06	75826.5	109049	178018	5.92109e+06	106436	2.27581e+06	759469	892143	20819.7	102157	491566	17457.6	114057	87283.9	8.21906e+06	171648	63336.6	6579.81	544593	26603.3	2035.53	1.60774e+06	1.00779e+06	1.12429e+06	427148	62043	86217.7	56444.6	46355.5	51830.9	31486.4	99293.5	145744	684551	282920	733743	105605	626715	179172	137170
336	0	0	401319	1.96471e+06	746690	11871	104608	47322.8	2.10806e+06	252478	207475	298750	14300000	211429	5.88485e+06	2.31692e+06	4.2149e+06	53077.4	268542	1.29818e+06	71040.3	586852	281730	19600000	339413	362862	26871.6	1.36791e+06	80842.3	13662.6	2.00957e+06	1.39397e+06	1.30217e+06	157043	126046	85160.6	43928.1	61882.8	75901.5	21947.6	30628.1	112420	551305	136602	453713	72730.8	513577	40604.3	313635
340	1	1	564904	4.08129e+06	1.9541e+06	33797.8	233907	87093.4	2.00652e+06	247256	116414	203813	17500000	528335	8.98678e+06	4.47713e+06	3.29497e+06	82778.8	318494	1.5751e+06	66877.4	656089	374611	23600000	801082	336232	36433.2	1.70737e+06	85737	17236.5	2.23324e+06	1.96169e+06	874406	188094	196054	38960.5	27350.8	27502.9	81757.4	21351.5	50766.1	134525	621559	82007.9	638673	56861.3	171207	324956	279038
345	1	3	229203	1.00831e+06	446783	7476.25	62352.6	41605.9	2.00246e+06	217020	138158	175739	9.85525e+06	198384	2.99334e+06	1.57879e+06	2.19479e+06	29880.1	133367	736243	39462.5	245737	240351	13300000	325449	234708	20210.9	783102	57860.8	7731.1	2.3153e+06	1.16183e+06	2.12301e+06	416455	99063.4	224542	75449.1	128435	111540	42412.2	130000	149303	649509	291555	467335	39686.1	571853	98539	146850
349	1	11	352967	1.41322e+06	636356	3293.4	96286.8	30154.9	2.08737e+06	140603	185109	301293	9.27256e+06	154087	4.63751e+06	1.82169e+06	3.76853e+06	36801.5	198433	615825	31970.1	194932	188371	12200000	249886	388875	23112.8	633189	50281.8	6073.22	986480	1.13768e+06	1.39469e+06	114014	109826	60362.2	35701.9	39939.2	58177.7	12540.2	29349.8	68995.8	345474	62244.7	331978	44762.5	105826	80408.1	174358
350	1	4	286974	1.10069e+06	571467	4029.8	81557.2	38817.2	2.01875e+06	172006	296486	327571	8.94177e+06	175705	3.9827e+06	1.5638e+06	2.16571e+06	42266	105986	480200	57600.4	189530	182454	12300000	268049	201169	11133.4	513816	72740.1	4413.1	1.09579e+06	1.02089e+06	2.14487e+06	473534	86902.8	120696	65482.7	61645.1	103802	33220.8	71020.4	36204.7	630520	187679	792556	107357	192854	98138.4	94792.3
358	0	0	277429	1.31094e+06	418651	8148.05	62663.5	44165.4	1.91896e+06	173713	154839	211518	8.62353e+06	173474	4.00764e+06	1.29903e+06	2.12549e+06	23752.3	200876	733409	36678.5	210221	130799	11300000	258675	198220	16791.5	739334	51642.3	6013.05	1.89774e+06	1.61191e+06	1.35605e+06	394027	148364	94387.7	51506.3	59987.2	91301.3	28353.6	75048.9	190341	571502	148245	694401	90541.6	186698	106607	84359.8
368	0	0	917143	3.38829e+06	1.69319e+06	9525.27	249669	59666.5	1.79569e+06	215525	327554	414573	17500000	370000	7.64385e+06	3.10812e+06	4.35402e+06	55651.7	414973	1.18582e+06	72306.7	465136	374326	17400000	451785	619524	23935.8	955715	81012.1	8975.44	1.63395e+06	1.17424e+06	1.74397e+06	739442	190024	195440	55123.3	127591	212706	47361.4	134349	382076	974053	104404	908809	131378	660014	348438	92586.8
370	1	1	209921	835658	490336	7537.74	68485.1	39633.7	1.50537e+06	248837	198577	271764	9.19683e+06	246714	3.89279e+06	1.85598e+06	2.75482e+06	157942	146215	746654	466135	481453	198736	11900000	371416	194042	15531	769850	533829	8231.59	1.39047e+06	1.55271e+06	419183	35797.1	81132.4	31052.2	15360.2	26467.7	28566.3	6517.16	17284.9	28647.3	214658	54087.7	144413	22100.1	75194.2	36503.4	91156.4
376	1	2	251819	1.1796e+06	459996	3904.45	62306.7	35521.2	1.30396e+06	126899	247488	347550	8.62508e+06	127679	2.93539e+06	1.43301e+06	1.6751e+06	29584.7	162964	896037	35212.1	302861	112013	9.19583e+06	153947	87483.6	8377.36	774027	42474.5	2693.39	1.61226e+06	1.09812e+06	1.4689e+06	454591	79976	191245	51591.9	105327	243643	13814.7	204386	159382	1.64367e+06	198365	968710	13814.7	1.0498e+06	781616	233846
378	0	0	262300	1.32912e+06	627709	10071.5	101673	44662.5	2.2596e+06	209860	174596	279716	11400000	303167	5.93214e+06	3.09588e+06	5.6509e+06	51546	419716	1.43634e+06	39762.5	347007	177478	14900000	461698	625962	42469.6	1.47557e+06	71685.5	9765.39	1.90942e+06	1.34943e+06	1.17948e+06	84173.1	269166	38658	25428	29460.7	64971.8	11276.2	28261.4	64348.8	478087	78287.2	415411	37709.1	148932	79258.5	186056
384	0	0	228581	875856	575298	6814.55	91090.3	41639.4	1.80904e+06	239818	128964	185390	8.22779e+06	130384	2.72767e+06	1.19041e+06	1.73513e+06	38327.9	77026.7	756136	40876.9	265743	168091	10700000	196672	159710	15924.4	742967	80121.3	7559.48	2.27799e+06	1.37487e+06	787284	119495	117253	39472.2	21466.3	25148.6	44985.6	9871.69	36606.3	63433.3	383170	56901.7	233351	36280.3	163718	50381.3	222607
[truncated: 111 more columns]
